# Supplementary material for: Polarization and Dielectric Properties of BiFeO3-BaTiO3 Superlattice-Structured Ferroelectric Films
Source: Nanomaterials (Basel). 2021 Jul 19;11(7):1857. doi: 10.3390/nano11071857 (PMC8308477; doi:10.3390/nano11071857)
Supplement: Supplementary file 1 [file nanomaterials-11-01857-s001.zip]

Archive with 1 entries (1 files):
- nanomaterials-1287380-supplementary.pdf
